# Supplementary material for: Basic Research of Material Properties of Mycelium-Based Composites
Source: Biomimetics (Basel). 2022 Apr 21;7(2):51. doi: 10.3390/biomimetics7020051 (PMC9150003; doi:10.3390/biomimetics7020051)
Supplement: Supplementary file 1 [file biomimetics-07-00051-s001.zip]

Archive with 1 entries (1 files):
- biomimetics-1660699-supplementary.pdf
